# Supplementary material for: The rise of Cynometra (Leguminosae) and the fall of Maniltoa: a generic re-circumscription and the addition of 4 new species
Source: PhytoKeys. 2019 Jul 19;127:1–37. doi: 10.3897/phytokeys.127.29817 (PMC6661263; doi:10.3897/phytokeys.127.29817)
Supplement: XML Treatment for Cynometra browneoides [file phytokeys.127.29817-treatment3.xml]

<!DOCTYPE tp:taxon-treatment
  PUBLIC "-//TaxonX//DTD Taxonomic Treatment Publishing DTD v0 20100105//EN" "tax-treatment-NSO.dtd">
<tp:taxon-treatment xmlns:tp="http://www.plazi.org/taxpub"><tp:treatment-meta><kwd-group><label>Taxon classification</label><kwd><named-content xmlns:xlink="http://www.w3.org/1999/xlink" content-type="kingdom">Animalia</named-content></kwd><kwd><named-content xmlns:xlink="http://www.w3.org/1999/xlink" content-type="order">Fabales</named-content></kwd><kwd><named-content xmlns:xlink="http://www.w3.org/1999/xlink" content-type="family">Fabaceae</named-content></kwd></kwd-group><mixed-citation publication-type="journal"><person-group><name><surname>Radosavljevic</surname><given-names>Aleksandar</given-names></name></person-group><article-title>The rise of <italic><tp:taxon-name><tp:taxon-name-part taxon-name-part-type="genus" reg="Cynometra">Cynometra</tp:taxon-name-part></tp:taxon-name></italic> (<tp:taxon-name><tp:taxon-name-part taxon-name-part-type="family">Leguminosae</tp:taxon-name-part></tp:taxon-name>) and the fall of <italic><tp:taxon-name><tp:taxon-name-part taxon-name-part-type="genus" reg="Maniltoa">Maniltoa</tp:taxon-name-part></tp:taxon-name></italic>: a generic re-circumscription and the addition of 4 new species</article-title><source>PhytoKeys</source><day>19</day><month>7</month><year>2019</year><volume>127</volume><fpage>1</fpage><lpage>37</lpage><pub-id pub-id-type="doi">10.3897/phytokeys.127.29817</pub-id></mixed-citation></tp:treatment-meta><tp:nomenclature><label>3.</label><tp:taxon-name>
            <tp:taxon-name-part taxon-name-part-type="genus" reg="Cynometra">Cynometra</tp:taxon-name-part>
            <tp:taxon-name-part taxon-name-part-type="species" reg="browneoides">browneoides</tp:taxon-name-part>
            <object-id xmlns:xlink="http://www.w3.org/1999/xlink" content-type="ipni" xlink:type="simple">urn:lsid:ipni.org:names:77199245-1</object-id>
          </tp:taxon-name><tp:taxon-authority>(Harms) Rados.</tp:taxon-authority><tp:taxon-status xmlns:xlink="http://www.w3.org/1999/xlink" xlink:type="simple">comb. nov.</tp:taxon-status></tp:nomenclature><tp:treatment-sec sec-type="Basionym" id="SECID0ETQAI"><title>Basionym.</title><p><italic><tp:taxon-name><tp:taxon-name-part taxon-name-part-type="genus" reg="Maniltoa">Maniltoa</tp:taxon-name-part><tp:taxon-name-part taxon-name-part-type="species" reg="browneoides">browneoides</tp:taxon-name-part></tp:taxon-name></italic> Harms, Notizbl. Königl. Bot. Gart. Berlin 3: 190. 1902. Synonym. <italic><tp:taxon-name><tp:taxon-name-part taxon-name-part-type="genus" reg="Pseudocynometra">Pseudocynometra</tp:taxon-name-part><tp:taxon-name-part taxon-name-part-type="species" reg="browneoides">browneoides</tp:taxon-name-part></tp:taxon-name></italic> (Harms) Kuntze, Deutsche Bot. Monatsschr. 21: 173. 1903. Type. [INDONESIA]. Java. [West Java: Bogor Botanic Gardens], 1880–1882, [fl], <italic>H. O. Forbes 1204a</italic> (holotype: B, destroyed; isotype: BM).</p></tp:treatment-sec><tp:treatment-sec sec-type="Synonym" id="SECID0ERRAI"><title>Synonym.</title><p><italic><tp:taxon-name><tp:taxon-name-part taxon-name-part-type="genus" reg="Maniltoa">Maniltoa</tp:taxon-name-part><tp:taxon-name-part taxon-name-part-type="species" reg="gemmipara">gemmipara</tp:taxon-name-part></tp:taxon-name></italic> Scheff. ex Backer, Voorl. Schoolfl. Java 104: in clavi. 1908. Type. [INDONESIA]. Cultivated at Weltevreden (Djakarta), 1908, <italic>Backer s.n.</italic> (holotype: L, fide <xref ref-type="bibr" rid="B28">Knaap-van Meeuwen 1970</xref>).</p></tp:treatment-sec><tp:treatment-sec sec-type="notes" id="SECID0EISAI"><title>Notes.</title><p>According to Knaap-van Meeeuwen (1970, p. 42), the type material for <italic><tp:taxon-name><tp:taxon-name-part taxon-name-part-type="genus" reg="Maniltoa">Maniltoa</tp:taxon-name-part><tp:taxon-name-part taxon-name-part-type="species" reg="browneoides">browneoides</tp:taxon-name-part></tp:taxon-name></italic> came from a cultivated specimen grown at Bogor Botanical Gar<!--PageBreak -->dens from seeds or seedlings collected by Forbes on New Guinea, however no citation is given as the source for this information. The holotype for <italic><tp:taxon-name><tp:taxon-name-part taxon-name-part-type="genus" reg="Maniltoa">M.</tp:taxon-name-part><tp:taxon-name-part taxon-name-part-type="species" reg="gemmipara">gemmipara</tp:taxon-name-part></tp:taxon-name></italic> is listed as being at Leiden by Knaap-van Meeuwen, however there are no specimens there annotated as such. There are two specimens, however, from Java collected in 1908 that seem to match the details in the protologue. These are filed as <italic><tp:taxon-name><tp:taxon-name-part taxon-name-part-type="genus" reg="Maniltoa">M.</tp:taxon-name-part><tp:taxon-name-part taxon-name-part-type="species" reg="gemmipara">gemmipara</tp:taxon-name-part></tp:taxon-name></italic> and have the registration numbers L.3886447 and L.3886448.</p></tp:treatment-sec><ref-list><ref id="B28"><mixed-citation xmlns:xlink="http://www.w3.org/1999/xlink" xlink:type="simple"><person-group><name name-style="western"><surname>Knaap-van Meeuwen</surname><given-names>MS</given-names></name></person-group> (<year>1970</year>) <article-title>A revision of four genera of the tribe <tp:taxon-name><tp:taxon-name-part taxon-name-part-type="family">Leguminosae</tp:taxon-name-part></tp:taxon-name>-<tp:taxon-name><tp:taxon-name-part taxon-name-part-type="subfamily">Caesalpinioideae</tp:taxon-name-part></tp:taxon-name>-Cynometreae in Indomalesia and the Pacific.</article-title><source>Blumea</source><volume>18</volume>: <fpage>1</fpage>–<lpage>52</lpage>.</mixed-citation></ref></ref-list></tp:taxon-treatment>
