# Supplementary material for: The rise of Cynometra (Leguminosae) and the fall of Maniltoa: a generic re-circumscription and the addition of 4 new species
Source: PhytoKeys. 2019 Jul 19;127:1–37. doi: 10.3897/phytokeys.127.29817 (PMC6661263; doi:10.3897/phytokeys.127.29817)
Supplement: XML Treatment for Cynometra psilogyne [file phytokeys.127.29817-treatment12.xml]

<!DOCTYPE tp:taxon-treatment
  PUBLIC "-//TaxonX//DTD Taxonomic Treatment Publishing DTD v0 20100105//EN" "tax-treatment-NSO.dtd">
<tp:taxon-treatment xmlns:tp="http://www.plazi.org/taxpub"><tp:treatment-meta><kwd-group><label>Taxon classification</label><kwd><named-content xmlns:xlink="http://www.w3.org/1999/xlink" content-type="kingdom">Animalia</named-content></kwd><kwd><named-content xmlns:xlink="http://www.w3.org/1999/xlink" content-type="order">Fabales</named-content></kwd><kwd><named-content xmlns:xlink="http://www.w3.org/1999/xlink" content-type="family">Fabaceae</named-content></kwd></kwd-group><mixed-citation publication-type="journal"><person-group><name><surname>Radosavljevic</surname><given-names>Aleksandar</given-names></name></person-group><article-title>The rise of <italic><tp:taxon-name><tp:taxon-name-part taxon-name-part-type="genus" reg="Cynometra">Cynometra</tp:taxon-name-part></tp:taxon-name></italic> (<tp:taxon-name><tp:taxon-name-part taxon-name-part-type="family">Leguminosae</tp:taxon-name-part></tp:taxon-name>) and the fall of <italic><tp:taxon-name><tp:taxon-name-part taxon-name-part-type="genus" reg="Maniltoa">Maniltoa</tp:taxon-name-part></tp:taxon-name></italic>: a generic re-circumscription and the addition of 4 new species</article-title><source>PhytoKeys</source><day>19</day><month>7</month><year>2019</year><volume>127</volume><fpage>1</fpage><lpage>37</lpage><pub-id pub-id-type="doi">10.3897/phytokeys.127.29817</pub-id></mixed-citation></tp:treatment-meta><tp:nomenclature><label>12.</label><tp:taxon-name>
            <tp:taxon-name-part taxon-name-part-type="genus" reg="Cynometra">Cynometra</tp:taxon-name-part>
            <tp:taxon-name-part taxon-name-part-type="species" reg="psilogyne">psilogyne</tp:taxon-name-part>
            <object-id xmlns:xlink="http://www.w3.org/1999/xlink" content-type="ipni" xlink:type="simple">urn:lsid:ipni.org:names:77199254-1</object-id>
          </tp:taxon-name><tp:taxon-authority>(Harms) Rados.</tp:taxon-authority><tp:taxon-status xmlns:xlink="http://www.w3.org/1999/xlink" xlink:type="simple">comb. nov.</tp:taxon-status></tp:nomenclature><tp:treatment-sec sec-type="Basionym" id="SECID0ESGBI"><title>Basionym.</title><p><italic><tp:taxon-name><tp:taxon-name-part taxon-name-part-type="genus" reg="Maniltoa">Maniltoa</tp:taxon-name-part><tp:taxon-name-part taxon-name-part-type="species" reg="psilogyne">psilogyne</tp:taxon-name-part></tp:taxon-name></italic> Harms, Bot. Jahrb. Syst. 55 (1): 50. 1917. Type. KAISER-WILHELMSLAND [Papua New Guinea]. At Kaulo, ca. 250 m alt., 1 December 1907, <italic>R. Schlechter 16934</italic> (holotype: B; isotypes: A, E, G, K, L, S, Z).</p><!--PageBreak --></tp:treatment-sec></tp:taxon-treatment>
