# Supplementary material for: The rise of Cynometra (Leguminosae) and the fall of Maniltoa: a generic re-circumscription and the addition of 4 new species
Source: PhytoKeys. 2019 Jul 19;127:1–37. doi: 10.3897/phytokeys.127.29817 (PMC6661263; doi:10.3897/phytokeys.127.29817)
Supplement: XML Treatment for Cynometra rosea [file phytokeys.127.29817-treatment13.xml]

<!DOCTYPE tp:taxon-treatment
  PUBLIC "-//TaxonX//DTD Taxonomic Treatment Publishing DTD v0 20100105//EN" "tax-treatment-NSO.dtd">
<tp:taxon-treatment xmlns:tp="http://www.plazi.org/taxpub"><tp:treatment-meta><kwd-group><label>Taxon classification</label><kwd><named-content xmlns:xlink="http://www.w3.org/1999/xlink" content-type="kingdom">Animalia</named-content></kwd><kwd><named-content xmlns:xlink="http://www.w3.org/1999/xlink" content-type="order">Fabales</named-content></kwd><kwd><named-content xmlns:xlink="http://www.w3.org/1999/xlink" content-type="family">Fabaceae</named-content></kwd></kwd-group><mixed-citation publication-type="journal"><person-group><name><surname>Radosavljevic</surname><given-names>Aleksandar</given-names></name></person-group><article-title>The rise of <italic><tp:taxon-name><tp:taxon-name-part taxon-name-part-type="genus" reg="Cynometra">Cynometra</tp:taxon-name-part></tp:taxon-name></italic> (<tp:taxon-name><tp:taxon-name-part taxon-name-part-type="family">Leguminosae</tp:taxon-name-part></tp:taxon-name>) and the fall of <italic><tp:taxon-name><tp:taxon-name-part taxon-name-part-type="genus" reg="Maniltoa">Maniltoa</tp:taxon-name-part></tp:taxon-name></italic>: a generic re-circumscription and the addition of 4 new species</article-title><source>PhytoKeys</source><day>19</day><month>7</month><year>2019</year><volume>127</volume><fpage>1</fpage><lpage>37</lpage><pub-id pub-id-type="doi">10.3897/phytokeys.127.29817</pub-id></mixed-citation></tp:treatment-meta><tp:nomenclature><label>13.</label><tp:taxon-name>
            <tp:taxon-name-part taxon-name-part-type="genus" reg="Cynometra">Cynometra</tp:taxon-name-part>
            <tp:taxon-name-part taxon-name-part-type="species" reg="rosea">rosea</tp:taxon-name-part>
            <object-id xmlns:xlink="http://www.w3.org/1999/xlink" content-type="ipni" xlink:type="simple">urn:lsid:ipni.org:names:77199255-1</object-id>
          </tp:taxon-name><tp:taxon-authority>(K.Schum.) Rados.</tp:taxon-authority><tp:taxon-status xmlns:xlink="http://www.w3.org/1999/xlink" xlink:type="simple">comb. nov.</tp:taxon-status></tp:nomenclature><tp:treatment-sec sec-type="Basionym" id="SECID0EPIBI"><title>Basionym.</title><p><italic><tp:taxon-name><tp:taxon-name-part taxon-name-part-type="genus" reg="Schizosiphon">Schizosiphon</tp:taxon-name-part><tp:taxon-name-part taxon-name-part-type="species" reg="roseus">roseus</tp:taxon-name-part></tp:taxon-name></italic> K.Schum., Fl. Kais. Wilh. Land 101. 1889. Syn. <italic><tp:taxon-name><tp:taxon-name-part taxon-name-part-type="genus" reg="Schizoscyphus">Schizoscyphus</tp:taxon-name-part><tp:taxon-name-part taxon-name-part-type="species" reg="roseus">roseus</tp:taxon-name-part></tp:taxon-name></italic> (K.Schum.) Warb., <italic>nom superfl.</italic>, Bot. Jahrb. Syst. 13: 331. 1891. <italic><tp:taxon-name><tp:taxon-name-part taxon-name-part-type="genus" reg="Maniltoa">Maniltoa</tp:taxon-name-part><tp:taxon-name-part taxon-name-part-type="species" reg="rosea">rosea</tp:taxon-name-part></tp:taxon-name></italic> (K.Schum.) Meeuwen, Blumea 18: 35. 1970. Type. KAISER-WILHELMSLAND [PAPUA NEW GUINEA]. Astrolabebay, Im Hochwalde von Constantinhafen, July [1886–1887], <italic>Hollrung 492</italic> (holotype: B, destroyed; isotypes not found). PAPUA NEW GUINEA. Madang Province: Madang District, Naikum, Josephstaal, <named-content xmlns:xlink="http://www.w3.org/1999/xlink" content-type="dwc:verbatimCoordinates" xlink:type="simple"><named-content content-type="geo-json" specific-use="{&#34;type&#34;:&#34;Point&#34;,&#34;coordinates&#34;:[145.008333,-4.758333]}" id="NCID0E4JBI" xlink:type="simple">04°45'30"S, 145°00'30"E</named-content></named-content>, 1 Sept. 1958, <italic>K.J. White NGF 10226</italic> (neotype, designated by <xref ref-type="bibr" rid="B28">Knaap-van Meeuwen 1970</xref>, p. 35: K; isoneotypes: BRI, CANB).</p><p><italic><tp:taxon-name><tp:taxon-name-part taxon-name-part-type="genus" reg="Maniltoa">Maniltoa</tp:taxon-name-part><tp:taxon-name-part taxon-name-part-type="species" reg="urophylla">urophylla</tp:taxon-name-part></tp:taxon-name></italic> Harms, Bot. Jahrb. 55: 51. 1917. Type. NORDÖSTLICH NEU-GUINEA [PAPUA NEW GUINEA]. Kameelsrücken, lager G, 6–900 m, Sept. 1912, <italic>C. L. Ledermann 8848</italic> (holotype: B, destroyed; isotypes: WRSL, LE, not located).</p></tp:treatment-sec><tp:treatment-sec sec-type="notes" id="SECID0EXKBI"><title>Notes.</title><p>I agree with <xref ref-type="bibr" rid="B53">Verdcourt (1979)</xref> that this synonymy is questionable. However, with the original type material destroyed and to avoid creating an unnecessary new combination, I have elected to follow Knaap-van Meeuwen’s treatment here.</p></tp:treatment-sec><ref-list><ref id="B28"><mixed-citation xmlns:xlink="http://www.w3.org/1999/xlink" xlink:type="simple"><person-group><name name-style="western"><surname>Knaap-van Meeuwen</surname><given-names>MS</given-names></name></person-group> (<year>1970</year>) <article-title>A revision of four genera of the tribe <tp:taxon-name><tp:taxon-name-part taxon-name-part-type="family">Leguminosae</tp:taxon-name-part></tp:taxon-name>-<tp:taxon-name><tp:taxon-name-part taxon-name-part-type="subfamily">Caesalpinioideae</tp:taxon-name-part></tp:taxon-name>-Cynometreae in Indomalesia and the Pacific.</article-title><source>Blumea</source><volume>18</volume>: <fpage>1</fpage>–<lpage>52</lpage>.</mixed-citation></ref><ref id="B53"><mixed-citation xmlns:xlink="http://www.w3.org/1999/xlink" xlink:type="simple"><person-group><name name-style="western"><surname>Verdcourt</surname><given-names>B</given-names></name></person-group> (<year>1979</year>) A manual of New Guinea legumes. Papua New Guinea Office of Forests, 645 pp.</mixed-citation></ref></ref-list></tp:taxon-treatment>
