# Supplementary material for: The rise of Cynometra (Leguminosae) and the fall of Maniltoa: a generic re-circumscription and the addition of 4 new species
Source: PhytoKeys. 2019 Jul 19;127:1–37. doi: 10.3897/phytokeys.127.29817 (PMC6661263; doi:10.3897/phytokeys.127.29817)
Supplement: XML Treatment for Cynometra schefferi var. peekelii [file phytokeys.127.29817-treatment15.xml]

<!DOCTYPE tp:taxon-treatment
  PUBLIC "-//TaxonX//DTD Taxonomic Treatment Publishing DTD v0 20100105//EN" "tax-treatment-NSO.dtd">
<tp:taxon-treatment xmlns:tp="http://www.plazi.org/taxpub"><tp:treatment-meta><kwd-group><label>Taxon classification</label><kwd><named-content xmlns:xlink="http://www.w3.org/1999/xlink" content-type="kingdom">Animalia</named-content></kwd><kwd><named-content xmlns:xlink="http://www.w3.org/1999/xlink" content-type="order">Fabales</named-content></kwd><kwd><named-content xmlns:xlink="http://www.w3.org/1999/xlink" content-type="family">Fabaceae</named-content></kwd></kwd-group><mixed-citation publication-type="journal"><person-group><name><surname>Radosavljevic</surname><given-names>Aleksandar</given-names></name></person-group><article-title>The rise of <italic><tp:taxon-name><tp:taxon-name-part taxon-name-part-type="genus" reg="Cynometra">Cynometra</tp:taxon-name-part></tp:taxon-name></italic> (<tp:taxon-name><tp:taxon-name-part taxon-name-part-type="family">Leguminosae</tp:taxon-name-part></tp:taxon-name>) and the fall of <italic><tp:taxon-name><tp:taxon-name-part taxon-name-part-type="genus" reg="Maniltoa">Maniltoa</tp:taxon-name-part></tp:taxon-name></italic>: a generic re-circumscription and the addition of 4 new species</article-title><source>PhytoKeys</source><day>19</day><month>7</month><year>2019</year><volume>127</volume><fpage>1</fpage><lpage>37</lpage><pub-id pub-id-type="doi">10.3897/phytokeys.127.29817</pub-id></mixed-citation></tp:treatment-meta><tp:nomenclature><label>15.</label><tp:taxon-name>
            <tp:taxon-name-part taxon-name-part-type="genus" reg="Cynometra">Cynometra</tp:taxon-name-part>
            <tp:taxon-name-part taxon-name-part-type="species" reg="schefferi">schefferi</tp:taxon-name-part>
            <tp:taxon-name-part taxon-name-part-type="infraspecific-rank">var.</tp:taxon-name-part>
            <tp:taxon-name-part taxon-name-part-type="variety" reg="peekelii">peekelii</tp:taxon-name-part>
            <object-id xmlns:xlink="http://www.w3.org/1999/xlink" content-type="ipni" xlink:type="simple">urn:lsid:ipni.org:names:77199257-1</object-id>
          </tp:taxon-name><tp:taxon-authority>(Harms) Rados.</tp:taxon-authority><tp:taxon-status xmlns:xlink="http://www.w3.org/1999/xlink" xlink:type="simple">comb. nov.</tp:taxon-status></tp:nomenclature><tp:treatment-sec sec-type="Basionym" id="SECID0EWPBI"><title>Basionym.</title><p><italic><tp:taxon-name><tp:taxon-name-part taxon-name-part-type="genus" reg="Maniltoa">Maniltoa</tp:taxon-name-part><tp:taxon-name-part taxon-name-part-type="species" reg="peekelii">peekelii</tp:taxon-name-part></tp:taxon-name></italic> Harms, Bot. Jahrb. Syst. 55 (1): 50. 1917. Syn. <tp:taxon-name><tp:taxon-name-part taxon-name-part-type="genus" reg="Maniltoa">Maniltoa</tp:taxon-name-part><tp:taxon-name-part taxon-name-part-type="species" reg="schefferi">schefferi</tp:taxon-name-part><tp:taxon-name-part taxon-name-part-type="infraspecific-rank">var</tp:taxon-name-part><tp:taxon-name-part taxon-name-part-type="variety" reg="peekelii">peekelii</tp:taxon-name-part></tp:taxon-name> (Harms) Verdc. Type. [PAPUA NEW GUINEA]. Neu-Mecklenburg (New Ireland): Lemakot, Garamate, Strandebene, July 1912, <italic>G. Peekel 841</italic> (holotype: B, destroyed). PAPUA NEW GUINEA. New Ireland District [Province]: [Island of New Ireland], Kavieng Sub-District [District], ca. 26 miles from Kavieng, inland from Lavongai, <named-content xmlns:xlink="http://www.w3.org/1999/xlink" content-type="dwc:verbatimCoordinates" xlink:type="simple"><named-content content-type="geo-json" specific-use="{&#34;type&#34;:&#34;Point&#34;,&#34;coordinates&#34;:[151.033333,-2.766667]}" id="NCID0E4QBI" xlink:type="simple">2°46'S, 151°2'E</named-content></named-content>, 0 m alt., 24 Jan. 1967, <italic>M.J.E. Coode</italic>, <italic>T. Cropley</italic>, <italic>&amp; P. Katik NGF 29604</italic> (neotype, here designated: K; isoneotypes: A, CANB, L, LAE).</p></tp:treatment-sec><tp:treatment-sec sec-type="notes" id="SECID0EIRBI"><title>Note.</title><p>When <xref ref-type="bibr" rid="B52">Verdcourt (1977)</xref> published the above name at a new rank, he did not name a neotype. He did cite several representative specimens and specifically men<!--PageBreak --><!--PageBreak -->tioned Coode et al NGF 29604 as a specimen he was certain belonged to this species. Given that it is well represented in herbaria and was collected near the original type locality, this specimen has been chosen as the neotype.</p></tp:treatment-sec><ref-list><ref id="B52"><mixed-citation xmlns:xlink="http://www.w3.org/1999/xlink" xlink:type="simple"><person-group><name name-style="western"><surname>Verdcourt</surname><given-names>B</given-names></name></person-group> (<year>1977</year>) <article-title>New taxa of <tp:taxon-name><tp:taxon-name-part taxon-name-part-type="family">Leguminosae</tp:taxon-name-part></tp:taxon-name> from New Guinea.</article-title><source>Kew Bulletin</source><volume>32</volume>(<issue>1</issue>): <fpage>225</fpage>–<lpage>251</lpage>. <ext-link xlink:type="simple" ext-link-type="doi" xlink:href="10.2307/4117269">https://doi.org/10.2307/4117269</ext-link></mixed-citation></ref></ref-list></tp:taxon-treatment>
