# Supplementary material for: The rise of Cynometra (Leguminosae) and the fall of Maniltoa: a generic re-circumscription and the addition of 4 new species
Source: PhytoKeys. 2019 Jul 19;127:1–37. doi: 10.3897/phytokeys.127.29817 (PMC6661263; doi:10.3897/phytokeys.127.29817)
Supplement: XML Treatment for Cynometra cerebriformis [file phytokeys.127.29817-treatment20.xml]

<!DOCTYPE tp:taxon-treatment
  PUBLIC "-//TaxonX//DTD Taxonomic Treatment Publishing DTD v0 20100105//EN" "tax-treatment-NSO.dtd">
<tp:taxon-treatment xmlns:tp="http://www.plazi.org/taxpub"><tp:treatment-meta><kwd-group><label>Taxon classification</label><kwd><named-content xmlns:xlink="http://www.w3.org/1999/xlink" content-type="kingdom">Animalia</named-content></kwd><kwd><named-content xmlns:xlink="http://www.w3.org/1999/xlink" content-type="order">Fabales</named-content></kwd><kwd><named-content xmlns:xlink="http://www.w3.org/1999/xlink" content-type="family">Fabaceae</named-content></kwd></kwd-group><mixed-citation publication-type="journal"><person-group><name><surname>Radosavljevic</surname><given-names>Aleksandar</given-names></name></person-group><article-title>The rise of <italic><tp:taxon-name><tp:taxon-name-part taxon-name-part-type="genus" reg="Cynometra">Cynometra</tp:taxon-name-part></tp:taxon-name></italic> (<tp:taxon-name><tp:taxon-name-part taxon-name-part-type="family">Leguminosae</tp:taxon-name-part></tp:taxon-name>) and the fall of <italic><tp:taxon-name><tp:taxon-name-part taxon-name-part-type="genus" reg="Maniltoa">Maniltoa</tp:taxon-name-part></tp:taxon-name></italic>: a generic re-circumscription and the addition of 4 new species</article-title><source>PhytoKeys</source><day>19</day><month>7</month><year>2019</year><volume>127</volume><fpage>1</fpage><lpage>37</lpage><pub-id pub-id-type="doi">10.3897/phytokeys.127.29817</pub-id></mixed-citation></tp:treatment-meta><tp:nomenclature><label>1.</label><tp:taxon-name>
            <tp:taxon-name-part taxon-name-part-type="genus" reg="Cynometra">Cynometra</tp:taxon-name-part>
            <tp:taxon-name-part taxon-name-part-type="species" reg="cerebriformis">cerebriformis</tp:taxon-name-part>
            <object-id xmlns:xlink="http://www.w3.org/1999/xlink" content-type="ipni" xlink:type="simple">urn:lsid:ipni.org:names:77199270-1</object-id>
          </tp:taxon-name><tp:taxon-authority>Rados.</tp:taxon-authority><tp:taxon-status xmlns:xlink="http://www.w3.org/1999/xlink" xlink:type="simple">sp. nov.</tp:taxon-status><xref ref-type="fig" rid="F4">Figures 4</xref><xref ref-type="fig" rid="F5">, 5</xref></tp:nomenclature><tp:treatment-sec sec-type="material" id="SECID0EKACI"><title>Type.</title><p>BRAZIL. Pará: [Mun. Oriximiná] Rio Trombetas, near Cachoeira Porteira, 24 May 1974, [fl.], <italic>D. G. Campbell et al.</italic>, <italic>P22338</italic> (holotype US; isotype F, INPA, MO, NY).</p></tp:treatment-sec><tp:treatment-sec sec-type="description" id="SECID0EUACI"><title>Description.</title><p><bold><italic>Tree</italic></bold> to 20 m tall; bark not seen; branchlets rough, lenticels prominent, bud scale scars partially encircling stems near base, new growth with short scattered pubescence, glabrous or nearly so at maturity. <bold><italic>Stipules</italic></bold> not seen. <bold><italic>Leaves</italic></bold> bifoliolate, pulvinate, axes glabrous or with sparse pubescence concentrated on adaxial surfaces; petioles 3.0–4.0 mm long, 1.0 mm wide, transversely corrugated; petiolules 0.5–1.0 mm long, 0.5 mm wide, transversely corrugated; leaflets appearing sessile, coriaceous, obelliptic to obovate, asymmetric, primary vein eccentric, proximal side 2.0–2.7 times wider than distal, 3.1–4.5 cm long, 1.1–1.9 cm wide, abaxial surface with scattered raised areas both surfaces glabrous, primary venation pinnate, secondary venation brochidodromous-eucamptodromous, 3–4 basal acrodromous veins, decurrent to primary vein, prominent abaxially, their course barely visible adaxially, tertiary venation difficult to discern on either surface even under magnification, margins entire, apex acute, usually short acuminate (acumen to 4.0 mm), retuse, mucronate, base oblique, acute, distal side narrowly cuneate with margin nearly parallel to midvein for 8.0–10.0 mm, proximal side convex, decurrent to petiolule, laminar glands absent. <bold><italic>Inflorescence</italic></bold> an axillary raceme, (1–)2 per axil, bracteate, axes ferrugino-pilose; peduncle 1.0–2.0 mm, rachis 2.0–5.0 mm long, flowers spirally arranged, 2–10 per raceme; pedicels 7.0–10.0 mm and filamentous in anthesis, to 18.0 mm and accrescent in fruit; bracts subtending individual flowers, scale-like, quickly deciduous, brown, broadly elliptical to deltoid, strongly convex 1.5–2.5 mm long, 1.0–1.5 mm wide, striate, abaxial surface pubescent, pubescence denser at base and along margins, glabrous adaxially; bracteoles not seen. <bold><italic>Flowers</italic></bold> bisexual, radially symmetric, pentamerous, delicate; hypanthium cupular, 0.7–1.0 mm deep, surrounding basal portion of ovary, fleshy, abaxial surface pubescent, adaxial surface glabrous; sepals 4, imbricate, reflexed, abaxial and adaxial sepals larger than lateral, greenish-white, petaloid, oblong to elliptic, apices acute to rounded, 3.0–4.0 mm long, 1.0–2.0 mm wide, pubescence on abaxial surface near apex, with faint parallel venation; petals 5, equal, white, crumpled texture, curving inwards, oblanceolate, 4.0–5.0 mm long, 1.0–1.5 mm wide, adaxial surface with minute appressed hairs, pinnate venation; stamens 10, filaments free, subequal, 7.0–8.5 mm long, anthers dorsifixed, versatile, longitudinal dehiscence, ellipsoid, to 1.0 mm long, glabrous; ovary centrally inserted, free, stipitate, obliquely elliptical, 2.5–3.0 mm long, 1.5–2.0 mm wide, tomentose, stipe 0.5 mm, style apical, 2.0–2.5 mm long, glabrous, eccentric, curving downwards, stigma capitate. <bold><italic><tp:taxon-name><tp:taxon-name-part taxon-name-part-type="genus" reg="Legume">Legume</tp:taxon-name-part></tp:taxon-name></italic></bold> indehiscent, oblate, rugose, apiculate when immature, 14.2–17.5 mm long, 7.1–9.2 mm wide, 12.1–13.9 mm thick, valves pubescent, wall of pericarp up to 2.5 mm thick, brown. <bold><italic>Seeds</italic></bold> 1 per pod, filling locule, dark brown.</p><fig id="F4" position="float" orientation="portrait"><object-id xmlns:xlink="http://www.w3.org/1999/xlink" content-type="arpha" xlink:type="simple">4aaf9c66-6121-5b06-98e5-c02487a75432</object-id><object-id xmlns:xlink="http://www.w3.org/1999/xlink" content-type="doi" xlink:type="simple">10.3897/phytokeys.126.29817.figure4</object-id><label>Figure 4.</label><caption><p>Illustration of <italic><tp:taxon-name><tp:taxon-name-part taxon-name-part-type="genus" reg="Cynometra">Cynometra</tp:taxon-name-part><tp:taxon-name-part taxon-name-part-type="species" reg="cerebriformis">cerebriformis</tp:taxon-name-part></tp:taxon-name></italic>. <bold>A</bold> Habit <bold>B</bold> bud with imbricate bracts <bold>C</bold> leaf base showing corrugated petiole and petiolule <bold>D</bold> inflorescence rachis showing bract scars on main axis and remnants of bracteoles on pedicels <bold>E</bold> flower <bold>F</bold> infructescence with single pod <bold>G</bold> bract <bold>H</bold> sepal <bold>I</bold> petal <bold>J</bold> longitudinal section of hypanthium and receptacle; sepals, petals and stamens removed. <bold>A–E, G–J</bold><italic>Campbell et al. P22338</italic>, US <bold>F</bold><italic>G. Martinelli 7016</italic>, US.</p></caption><graphic xmlns:xlink="http://www.w3.org/1999/xlink" xlink:href="phytokeys-127-001-g004.jpg" position="float" orientation="portrait" xlink:type="simple" id="oo_318050.jpg"><uri content-type="original_file" xlink:type="simple">https://binary.pensoft.net/fig/318050</uri></graphic></fig><fig id="F5" position="float" orientation="portrait"><object-id xmlns:xlink="http://www.w3.org/1999/xlink" content-type="arpha" xlink:type="simple">a475d275-a233-513b-905a-84f39d358178</object-id><object-id xmlns:xlink="http://www.w3.org/1999/xlink" content-type="doi" xlink:type="simple">10.3897/phytokeys.126.29817.figure5</object-id><label>Figure 5.</label><caption><p>Photograph of the holotype of <italic><tp:taxon-name><tp:taxon-name-part taxon-name-part-type="genus" reg="Cynometra">Cynometra</tp:taxon-name-part><tp:taxon-name-part taxon-name-part-type="species" reg="cerebriformis">cerebriformis</tp:taxon-name-part></tp:taxon-name></italic> (<italic>Campbell et al. P22338</italic>, US).</p></caption><graphic xmlns:xlink="http://www.w3.org/1999/xlink" xlink:href="phytokeys-127-001-g005.jpg" position="float" orientation="portrait" xlink:type="simple" id="oo_318051.jpg"><uri content-type="original_file" xlink:type="simple">https://binary.pensoft.net/fig/318051</uri></graphic></fig></tp:treatment-sec><tp:treatment-sec sec-type="distribution" id="SECID0EEECI"><title>Distribution and ecology.</title><p>Currently, this species appears restricted to the Trombetas River Basin of Para State, Brazil. However, it is quite possible that the range is more extensive given that the species occurs in seasonally flooded forests and the genus is known for water dispersed fruits (<xref ref-type="bibr" rid="B42">Ridley 1930</xref>, <xref ref-type="bibr" rid="B10">Clarke et al. 2001</xref>, <xref ref-type="bibr" rid="B51">Tomlinson 2016</xref>). Little else is known about this taxon.</p></tp:treatment-sec><tp:treatment-sec sec-type="phenology" id="SECID0EWECI"><title>Phenology.</title><p>Flowering specimens have been collected in May. Fruiting specimens have been collected in June and August.</p><!--PageBreak --><!--PageBreak --></tp:treatment-sec><tp:treatment-sec sec-type="etymology" id="SECID0E4ECI"><title>Etymology.</title><p><italic><tp:taxon-name><tp:taxon-name-part taxon-name-part-type="genus" reg="Cynometra">Cynometra</tp:taxon-name-part><tp:taxon-name-part taxon-name-part-type="species" reg="cerebriformis">cerebriformis</tp:taxon-name-part></tp:taxon-name></italic> is named after the brain-like appearance of the mature fruit.</p></tp:treatment-sec><tp:treatment-sec sec-type="material" id="SECID0EOFCI"><title>Additional specimens examined.</title><p><bold>BRAZIL. Pará</bold>: Municipio Oriximiná: Rio Trombetas shore, Porteira cemetery, 3 Jun 1974 [im fr], <italic>D. G. Campbell et al. P22510</italic><!--PageBreak -->(INPA, NY, US); Margem direita do Rio Mapuera, entre as Cach[oeira] Paraiso Grande e Maracajá, Área do reservatório da 2<sup>a</sup> etapa, <named-content xmlns:xlink="http://www.w3.org/1999/xlink" content-type="dwc:verbatimCoordinates" xlink:type="simple"><named-content content-type="geo-json" specific-use="{&#34;type&#34;:&#34;Point&#34;,&#34;coordinates&#34;:[-57.583333,-0.966667]}" id="NCID0E6FCI" xlink:type="simple">00°58'S, 57°35'W</named-content></named-content>, 12 Aug 1986 [im fr], <italic>C.A. Cid Ferreira et al. 7659</italic> (INPA, NY); Rio Trombetas, river banks downriver from Cachoeira Porteira, N to NE bank (Between C.P. and IBDF Reverval – Lago do Jacaré), 17 Jun 1980 [fr], <italic>C. Davidson &amp; G. Martinelli 10324</italic> (INPA, NY, US); Rio Trombetas, margem esq. entre o Lago Jacaré e Cachoeira Porteira, 70 m alt., 17 Jun 1980 [fr], <italic>G. Martinelli 7016</italic> (INPA, NY, RB).</p></tp:treatment-sec><tp:treatment-sec sec-type="notes" id="SECID0EKGCI"><title>Notes.</title><p>This taxon has been collected in the areas around Santarem and Oriximiná in Para, Brazil. Many of the specimens have been annotated by Adalea Sprada Tavares as <tp:taxon-name><tp:taxon-name-part taxon-name-part-type="genus" reg="Cynometra">Cynometra</tp:taxon-name-part><tp:taxon-name-part taxon-name-part-type="species" reg="duckei">duckei</tp:taxon-name-part><tp:taxon-name-part taxon-name-part-type="infraspecific-rank">ssp.</tp:taxon-name-part><tp:taxon-name-part taxon-name-part-type="subspecies" reg="trombetensis">trombetensis</tp:taxon-name-part></tp:taxon-name>, but I can find no record of publication and several of the specimens thus annotated are assigned to different taxa in her unpublished thesis (<xref ref-type="bibr" rid="B47">Sprada Tavares 1987</xref>). The available material of <italic><tp:taxon-name><tp:taxon-name-part taxon-name-part-type="genus" reg="Cynometra">C.</tp:taxon-name-part><tp:taxon-name-part taxon-name-part-type="species" reg="duckei">duckei</tp:taxon-name-part></tp:taxon-name></italic> is limited and only a few fruiting specimens exist. While a case can be made that <italic><tp:taxon-name><tp:taxon-name-part taxon-name-part-type="genus" reg="Cynometra">C.</tp:taxon-name-part><tp:taxon-name-part taxon-name-part-type="species" reg="duckei">duckei</tp:taxon-name-part></tp:taxon-name></italic> shares certain vegetative traits with <italic><tp:taxon-name><tp:taxon-name-part taxon-name-part-type="genus" reg="Cynometra">C.</tp:taxon-name-part><tp:taxon-name-part taxon-name-part-type="species" reg="cerebriformis">cerebriformis</tp:taxon-name-part></tp:taxon-name></italic> (prominent lenticels, the smoothness of the adaxial surface of the leaflets), it also shares characteristics with several other taxa, including <tp:taxon-name><tp:taxon-name-part taxon-name-part-type="genus" reg="Cynometra">C.</tp:taxon-name-part><tp:taxon-name-part taxon-name-part-type="species" reg="spruceana">spruceana</tp:taxon-name-part><tp:taxon-name-part taxon-name-part-type="infraspecific-rank">var.</tp:taxon-name-part><tp:taxon-name-part taxon-name-part-type="variety" reg="spruceana">spruceana</tp:taxon-name-part></tp:taxon-name> (long pedicels, leaflet shape) and <tp:taxon-name><tp:taxon-name-part taxon-name-part-type="genus" reg="Cynometra">C.</tp:taxon-name-part><tp:taxon-name-part taxon-name-part-type="species" reg="marginata">marginata</tp:taxon-name-part><tp:taxon-name-part taxon-name-part-type="infraspecific-rank">var.</tp:taxon-name-part><tp:taxon-name-part taxon-name-part-type="variety" reg="laevis">laevis</tp:taxon-name-part></tp:taxon-name> (smooth leaflet surface, nearly sessile leaflets). In light of the characters separating <italic><tp:taxon-name><tp:taxon-name-part taxon-name-part-type="genus" reg="Cynometra">C.</tp:taxon-name-part><tp:taxon-name-part taxon-name-part-type="species" reg="cerebriformis">cerebriformis</tp:taxon-name-part></tp:taxon-name></italic> from other taxa (see below), the author has opted to describe this taxon at the species level.</p><p><italic><tp:taxon-name><tp:taxon-name-part taxon-name-part-type="genus" reg="Cynometra">Cynometra</tp:taxon-name-part><tp:taxon-name-part taxon-name-part-type="species" reg="cerebriformis">cerebriformis</tp:taxon-name-part></tp:taxon-name></italic> differs from <italic><tp:taxon-name><tp:taxon-name-part taxon-name-part-type="genus" reg="Cynometra">C.</tp:taxon-name-part><tp:taxon-name-part taxon-name-part-type="species" reg="duckei">duckei</tp:taxon-name-part></tp:taxon-name></italic> primarily in the shape of the leaflets. <italic><tp:taxon-name><tp:taxon-name-part taxon-name-part-type="genus" reg="Cynometra">Cynometra</tp:taxon-name-part><tp:taxon-name-part taxon-name-part-type="species" reg="cerebriformis">cerebriformis</tp:taxon-name-part></tp:taxon-name></italic> differs from <tp:taxon-name><tp:taxon-name-part taxon-name-part-type="genus" reg="Cynometra">C.</tp:taxon-name-part><tp:taxon-name-part taxon-name-part-type="species" reg="spruceana">spruceana</tp:taxon-name-part><tp:taxon-name-part taxon-name-part-type="infraspecific-rank">var.</tp:taxon-name-part><tp:taxon-name-part taxon-name-part-type="variety" reg="spruceana">spruceana</tp:taxon-name-part></tp:taxon-name> in several ways. The leaflets of <italic><tp:taxon-name><tp:taxon-name-part taxon-name-part-type="genus" reg="Cynometra">C.</tp:taxon-name-part><tp:taxon-name-part taxon-name-part-type="species" reg="cerebriformis">cerebriformis</tp:taxon-name-part></tp:taxon-name></italic> are generally smaller than those of <tp:taxon-name><tp:taxon-name-part taxon-name-part-type="genus" reg="Cynometra">C.</tp:taxon-name-part><tp:taxon-name-part taxon-name-part-type="species" reg="spruceana">spruceana</tp:taxon-name-part><tp:taxon-name-part taxon-name-part-type="infraspecific-rank">var.</tp:taxon-name-part><tp:taxon-name-part taxon-name-part-type="variety" reg="spruceana">spruceana</tp:taxon-name-part></tp:taxon-name> and the surface is nearly smooth, while the secondary veins are quite obvious in <italic><tp:taxon-name><tp:taxon-name-part taxon-name-part-type="genus" reg="Cynometra">C.</tp:taxon-name-part><tp:taxon-name-part taxon-name-part-type="species" reg="spruceana">spruceana</tp:taxon-name-part></tp:taxon-name></italic>. <italic><tp:taxon-name><tp:taxon-name-part taxon-name-part-type="genus" reg="Cynometra">Cynometra</tp:taxon-name-part><tp:taxon-name-part taxon-name-part-type="species" reg="cerebriformis">cerebriformis</tp:taxon-name-part></tp:taxon-name></italic> also lacks the basal laminar gland present in <italic><tp:taxon-name><tp:taxon-name-part taxon-name-part-type="genus" reg="Cynometra">C.</tp:taxon-name-part><tp:taxon-name-part taxon-name-part-type="species" reg="spruceana">spruceana</tp:taxon-name-part></tp:taxon-name></italic> and many other <italic><tp:taxon-name><tp:taxon-name-part taxon-name-part-type="genus" reg="Cynometra">Cynometra</tp:taxon-name-part></tp:taxon-name></italic> taxa. Finally, the fruit of <italic><tp:taxon-name><tp:taxon-name-part taxon-name-part-type="genus" reg="Cynometra">C.</tp:taxon-name-part><tp:taxon-name-part taxon-name-part-type="species" reg="spruceana">spruceana</tp:taxon-name-part></tp:taxon-name></italic> is approximately 1.5×–2.5× larger than the fruit of <italic><tp:taxon-name><tp:taxon-name-part taxon-name-part-type="genus" reg="Cynometra">C.</tp:taxon-name-part><tp:taxon-name-part taxon-name-part-type="species" reg="cerebriformis">cerebriformis</tp:taxon-name-part></tp:taxon-name></italic> and the valves are smooth to slightly rugulose, lacking the strongly rugose surface of <italic><tp:taxon-name><tp:taxon-name-part taxon-name-part-type="genus" reg="Cynometra">C.</tp:taxon-name-part><tp:taxon-name-part taxon-name-part-type="species" reg="cerebriformis">cerebriformis</tp:taxon-name-part></tp:taxon-name></italic>.</p><p><italic><tp:taxon-name><tp:taxon-name-part taxon-name-part-type="genus" reg="Cynometra">Cynometra</tp:taxon-name-part><tp:taxon-name-part taxon-name-part-type="species" reg="cerebriformis">cerebriformis</tp:taxon-name-part></tp:taxon-name></italic> differs from <tp:taxon-name><tp:taxon-name-part taxon-name-part-type="genus" reg="Cynometra">C.</tp:taxon-name-part><tp:taxon-name-part taxon-name-part-type="species" reg="marginata">marginata</tp:taxon-name-part><tp:taxon-name-part taxon-name-part-type="infraspecific-rank">var.</tp:taxon-name-part><tp:taxon-name-part taxon-name-part-type="variety" reg="laevis">laevis</tp:taxon-name-part></tp:taxon-name> by having an acute leaflet base, short acumen and oblate rugose fruit; <tp:taxon-name><tp:taxon-name-part taxon-name-part-type="genus" reg="Cynometra">C.</tp:taxon-name-part><tp:taxon-name-part taxon-name-part-type="species" reg="marginata">marginata</tp:taxon-name-part><tp:taxon-name-part taxon-name-part-type="infraspecific-rank">var.</tp:taxon-name-part><tp:taxon-name-part taxon-name-part-type="variety" reg="laevis">laevis</tp:taxon-name-part></tp:taxon-name> has an obtuse leaflet base, long acumen and a globose fruit with a prominent raised suture ridge.</p></tp:treatment-sec><ref-list><ref id="B42"><mixed-citation xmlns:xlink="http://www.w3.org/1999/xlink" xlink:type="simple"><person-group><name name-style="western"><surname>Ridley</surname><given-names>HN</given-names></name></person-group> (<year>1930</year>) <source>The dispersal of plants throughout the world.</source><publisher-name>L Reeve and Co.</publisher-name>, <publisher-loc>Ltd.</publisher-loc>, <size units="page">744 pp</size>.</mixed-citation></ref><ref id="B10"><mixed-citation xmlns:xlink="http://www.w3.org/1999/xlink" xlink:type="simple"><person-group><name name-style="western"><surname>Clarke</surname><given-names>PJ</given-names></name><name name-style="western"><surname>Kerrigan</surname><given-names>RA</given-names></name><name name-style="western"><surname>Westphal</surname><given-names>CJ</given-names></name></person-group> (<year>2001</year>) Dispersal potential and early growth in 14 tropical mangroves: Do early life history traits correlate with patterns of adult distribution? Journal of Ecology 89(4): 648–659. <ext-link xlink:type="simple" ext-link-type="doi" xlink:href="10.1046/j.0022-0477.2001.00584.x">https://doi.org/10.1046/j.0022-0477.2001.00584.x</ext-link></mixed-citation></ref><ref id="B51"><mixed-citation xmlns:xlink="http://www.w3.org/1999/xlink" xlink:type="simple"><person-group><name name-style="western"><surname>Tomlinson</surname><given-names>PB</given-names></name></person-group> (<year>2016</year>) The botany of mangroves. Cambridge University Press, 1–418. <ext-link xlink:type="simple" ext-link-type="doi" xlink:href="10.1017/CBO9781139946575">https://doi.org/10.1017/CBO9781139946575</ext-link></mixed-citation></ref><ref id="B47"><mixed-citation xmlns:xlink="http://www.w3.org/1999/xlink" xlink:type="simple"><person-group><name name-style="western"><surname>Sprada Tavares</surname><given-names>A</given-names></name></person-group> (<year>1987</year>) Revisão taxonômica do gênero <italic><tp:taxon-name><tp:taxon-name-part taxon-name-part-type="genus">Cynometra</tp:taxon-name-part></tp:taxon-name></italic> Linnaeus (<tp:taxon-name><tp:taxon-name-part taxon-name-part-type="family">Caesalpiniaceae</tp:taxon-name-part></tp:taxon-name>) da Amazônia. PhD Thesis, Instituto Nacional de Pesquisas da Amazônia, Brazil.</mixed-citation></ref></ref-list></tp:taxon-treatment>
